# Supplementary material for: The Synthesis and Characterization of Selected Optically Active Sulfoxides Bearing Perfluorocumyl Moiety, Their Spontaneous Reversible Transformations into Higher-Valent Organosulfur Species–Bicyclic Hydroxysulfuranes, and Their Irreversible Transformation into Sultine
Source: Molecules. 2026 Mar 13;31(6):969. doi: 10.3390/molecules31060969 (PMC13029366; doi:10.3390/molecules31060969)
Supplement: Supplementary file 1 [file molecules-31-00969-s001.zip]

Archive with 1 entries (1 files):
- molecules-4162781-supplementary.pdf
